# Supplementary material for: Sorafenib/2800Z Co-Loaded into Cholesterol and PEG Grafted Polylysine NPs for Liver Cancer Treatment
Source: Pharmaceuticals (Basel). 2023 Jan 13;16(1):119. doi: 10.3390/ph16010119 (PMC9865580; doi:10.3390/ph16010119)
Supplement: Supplementary file 1 [file pharmaceuticals-16-00119-s001.zip]

Archive with 1 entries (1 files):
- pharmaceuticals-2082766-supplementary.pdf
